# Supplementary material for: Discovery of a Promising Hydroxyamino-Piperidine HDAC6 Inhibitor via Integrated Virtual Screening and Experimental Validation in Multiple Myeloma
Source: Pharmaceuticals (Basel). 2025 Aug 29;18(9):1303. doi: 10.3390/ph18091303 (PMC12472302; doi:10.3390/ph18091303)
Supplement: Supplementary file 1 [file pharmaceuticals-18-01303-s001.zip]

Archive with 1 entries (1 files):
- pharmaceuticals-3759629-supplementary.pdf
